# Supplementary material for: Intraovarian Platelet-Rich Plasma for Women with Diminished Ovarian Reserve: A Systematic Review and Meta-Analysis
Source: J Clin Med. 2026 Mar 24;15(7):2482. doi: 10.3390/jcm15072482 (PMC13074068; doi:10.3390/jcm15072482)
Supplement: Supplementary file 1 [file jcm-15-02482-s001.zip]

Archive with 6 entries (6 files):
- Figure S1. leave-one-out birth rate.png
- Figure S2. leave-one-out pregnancy rate.png
- Figure S3. funnel plot(FSH).pdf
- Table S1.search strategy.pdf
- Table S2.PRISMA checklist.pdf
- Table S3.PRP protocols & quality assessment.xlsx
