# Supplementary material for: Intraovarian Platelet-Rich Plasma for Women with Diminished Ovarian Reserve: A Systematic Review and Meta-Analysis
Source: J Clin Med. 2026 Mar 24;15(7):2482. doi: 10.3390/jcm15072482 (PMC13074068; doi:10.3390/jcm15072482)
Supplement: Supplementary file 1 [file jcm-15-02482-s001.zip › Table S3.PRP protocols & quality assessment.xlsx]

## Sheet: Table S3a-Quality assessment
Aflatoonian et al. (2021)	Parvanov et al. (2022)	Cakiroglu et al. (2020)	Hosseinisadat et al. (2022)	Keikha et al. (2022)	Najafian et al. (2023)	Navali et al. (2021)	Petrtk et al. (2020)	Davari tanha et al. (2022)	Tehraninejad et al. (2023)	Garavelas et al. (2023)	Simavli et al. (2025)	Y: Yes, N: No, U: Unclear, NA: Not applicable
Y	Y	Y	Y	Y	Y	Y	Y	Y	Y	Y	Y	1. Is it clear in the study what is the “cause” and what is the “effect” (i.e. there is no confusion about which variable comes first)?
N	N	N	N	N	N	N	N	N	Y	N	N	2. Was there a control group?
Y	Y	Y	Y	Y	Y	Y	Y	Y	Y	Y	Y	3. Were participants included in any comparisons similar?
Y	Y	Y	Y	Y	Y	Y	Y	Y	Y	U	Y	4. Were the participants included in any comparisons receiving similar treatment/care, other than the exposure or intervention of interest?
Y	Y	Y	Y	Y	Y	Y	Y	Y	Y	Y	Y	5. Were there multiple measurements of the outcome, both pre and post the intervention/exposure?
Y	Y	Y	Y	Y	Y	Y	Y	Y	Y	Y	Y	6. Were the outcomes of participants included in any comparisons measured in the same way?
Y	Y	Y	Y	Y	U	Y	Y	Y	Y	Y	Y	7. Were outcomes measured in a reliable way?
Y	Y	Y	Y	Y	Y	Y	Y	Y	Y	U	N	8. Was follow-up complete and if not, were differences between groups in terms of their follow-up adequately described and analyzed?
Y	Y	Y	Y	Y	Y	Y	Y	Y	Y	Y	Y	9. Was appropriate statistical analysis used?
The above are non-randomized controlled trials, using JBI quasi-experiment checklist
Devenutto et al. (2024)	Barad et al. (2022)	Cakiroglu et al. (2022)	Navarro et al. (2025)	Stojkovska et al. (2019)
N	N	N	Y	U								1. Were the 2 groups similar and recruited from the same population?
N/A	N/A	N/A	Y	Y								2. Were the exposures measured similarly to assign people to both exposed and unexposed groups?
Y	Y	Y	U	U								3. Was the exposure measured in a valid and reliable way?
Y	Y	Y	Y	Y								4. Were confounding factors identified?
N	N	Y	Y	Y								5. Were strategies to deal with confounding factors stated?
Y	Y	Y	Y	Y								6. Were the groups/participants free of the outcome at the start of the study (or at the moment of exposure)?
Y	Y	Y	Y	Y								7. Were the outcomes measured in a valid and reliable way?
U	Y	Y	Y	Y								8. Was the follow up time reported and sufficient to be long enough for outcomes to occur?
Y	Y	Y	Y	Y								9. Was follow up complete, and if not, were the reasons to loss to follow up described and explored?
N	N	U	N/A	U								10. Were strategies to address incomplete follow up utilized?
Y	Y	Y	Y	Y								11. Was appropriate statistical analysis used?
The above are cohort studies, using JBI cohort checklist
Barrenetxea et al. (2024)	Herlihy et al. （2024）
Y	Y											1.Did the study address a clearly formulated research question?
Y	Y											2.Was the assignment of participants to interventions randomised?
Y	Y											3.Were all participants who entered the study accounted for at its conclusion?
Y	N											4.(a)Were the participants ‘blind’ to intervention they were given?
Y	N											(b)Were the investigators ‘blind’ to the intervention they were giving to participants?
Y	Y											(c)Were the people assessing/analysing outcome/s ‘blinded’?
Y	Y											5.Were the study groups similar at the start of the randomised controlled trial?
Y	Y											6.Apart from the experimental intervention, Apart from the experimental intervention, did each study group receive the same level of care (that is, were they treated equally)?
Y	Y											7.Were the effects of intervention reported comprehensively?
Y	Y											8.Was the precision of the estimate of the intervention or treatment effect reported?
N	N											9.Do the benefits of the experimental intervention outweigh the harms and costs?
Y	Y											10.Can the results be applied to your local population/in your context?
N	N											11.Would the experimental intervention provide greater value to the people in your care than any of the existing interventions?
The above are RCT studies, using CASP RCT checklist

## Sheet: Table S3b-PRP protocols
	blood volume	centrifugation	activation	injection details	time
Aflatoonian 2021	20ml	1600g, 10min plasma layer and buffy coat at 3500g, 5min	calcium gluconate(CG) in 1:9 ratio	multifocal intramedullary infusion of 1.5 ml activated PRP was performed using a 17-gauge single lumen needle into each ovary under minimal sedation via transvaginal ultrasound monitoring	randomly scheduled in POI women with amenorrhea in POI women who were oligomenorrheic and PORs, 10 days after the beginning of menstrual bleeding
Cakiroglu 2020	20ml	830g, 8min	not mentioned transferred to the re-suspension tube and shaken gently for 30s-1 min	underneath ovarian cortex to the subcortical and stromal areas, 4-8cc PRP into at least one ovary using a 35 cm 17 G single lumen needle	within 10 days after completion of menstrual bleeding
Navali 2021	20ml	PRP was prepared using a Royagen kit (Co. SN: 312569, Arya Mabna Tashkis, Iran) 830g, 8min	not mentioned shifted to the resuspension tube and then shaken slightly for 30 seconds-1 minute.	2 cc of autologous obtained PRP injected into the cortex of both ovaries using a 35 cm 17 G single lumen needle under color Doppler guidance.	after oocyte pick up
Tehraninejad 2023	35cc	kit (RooyaGen Co; Iran) two centrifugation cycles	not mentioned	2cc PRP was injected into each ovary at four points via a 35cm 17G Cook Double Lumen Aspiration Needle using the guide of transvaginal ultrasound	Immediately after the puncture
Petrtk 2020	17ml	800g, 3min 1400g, 15min	1.5 ml of trisodium citrate with citric acid and dextrose	0.7 ml of PRP was injected into each ovary with a concentration of 1,000,000 platelets per microliter (μl) PRP injections into the ovaries were performed by a gynecologist with a special 25G needle, 20 cm in length, as an ultrasound-guided procedure	/
Cakiroglu 2022	20ml	using a T-lab autologous platelet-rich plasma kit (T-Biotechnology Laboratory, Bursa, Turkey) 830g, 8min	not mentioned transferred to the re-suspension tube and shaken gently for 30s-1 min	underneath ovarian cortex to the subcortical and stromal areas, 4-8cc PRP into at least one ovary using a 35 cm 17 G single lumen needle	within 10 days after completion of menstrual bleeding
Keikha 2022	10ml	two centrifugation cycles	not mentioned	4cc of aPRP was injected into the right ovary using a kit (RooyaGen Co; Iran) via a 35cm 17G Cook Double Lumen Aspiration Needle using the guide of transvaginal ultrasound the opposite ovaries (left) were assigned as the control group and did not receive the aPRP intervention	Immediately after the puncture
Devenutto 2024	60ml	2000rpm, 6min 2500rpm, 10min	22-25 mL CaCl2 at 10%	infusion was performed in the subcortical and stromal area, using 3 mL of activated PRP per ovary via transvaginal ultrasound monitoring	day 7 to 10 of the menstrual cycle
Barad 2022	10ml	3800 relative centrifugal force(RCF), 10min 1500RCF, 5min	not mentioned tube was inverted 25 times to resuspend	performed by advancing a 20-gauge needle into the ovary under ultrasound control. Sub-cortical injections of 0.1ml of the PRP preparation were repeated 7 to 12 times per ovary until 1.5ml of PRP had been administered to each ovary	days 3–5 after the onset of menses or randomly if patients were amenorrheic
Najafian 2023	80ml	A collection kit was utilized according to the manufacturer’s instructions (ROOYA GEN PRP kit [Co. SN: 312569]; Arya Mabna Tashkh-is)	not mentioned	4 mL of PRP into each ovarian parenchyma, administered using a 17-G single-lumen needle, under the guidance of transvaginal ultrasound	between days 3 and 5 of the menstrual cycle
Barrenetxea 2024	15ml	200g, 20min top and middle buffy layers at 3000g, 15min plasma at 970g, 7min	CaCl2 (2IU per PRP ml)	both ovaries were injected using an 18-G single-lumen needle. PRP was injected both intramedullary (2ml) and subcapsular (2ml) 4ml of saline preparation was injected in each ovary among control group patients	during the first oocyte retrieval
Herlihy 2024	16ml	utilizing a commercially available kit (Regen Lab SA, Le Mont-sur-Lausanne, Switzerland) 1500g, 9min	not mentioned tubes were inverted 4–5 times to resuspend the platelets	PRP was injected into bilateral ovaries under transvaginal ultrasound guidance using a 35cm 17G single- lumen needle. PRP (1ml) was injected into four different loca tions within each ovary, underneath the ovarian cortex the control group did not receive an injection	between cycle days 6 and 10
Davari tanha 2022	not mentioned	1200rpm, 10min upper two-thirds and the middle coat layer at 3300rpm, 6min		6 ccs of concentrated platelets with a concentration of 900,000 per ml injected into each ovary by transvaginal ultrasound (TVS) guidance using needle number 17 of ovarian puncture	days 12 and 14 of the menstrual cycle
Parvanov 2022	22ml	500g, 5min plasma layer at 700g, 7min	calcium gluconate(CG) in 1:9 ratio	0.5 ml activated PRP was performed using a 21-gauge single lumen needle into each ovary via transvaginal ultrasound monitoring	applied once between day 7 and day 11 of the menstrual cycle for two consecutive cycles
Garavelas 2023	60ml	relied on the kit of Acronnyx (Abioplex, Euston, London, UK)		in each ovary, an intramedullary injection of 4ml PRP was performed on multiple sites with a 17-gauge single-lumen needle via transvaginal ultrasound monitoring	/
Hosseinisadat 2022	20cc	800rpm, 15min 2000rpm, 5min	not mentioned	injected into the ovary with a puncture needle under transvaginal ultrasound guide	after oocyte retrieval
Navarro 2025	not mentioned 2cc PRP	270g,10min	not mentioned	the injection was administered transvaginally using a follicular aspiration needle	day 7 or 8 of the cycle, once a month for four consecutive months
Stojkovska 2019	not mentioned	commercial type of PRP with the lower concentration (2.5 x 3 times) system, Regen PRP, (Regen Laboratory, Mont-sur Lausanne, Switzerland)	calcium gluconate	in a period less than 2 min, approximately 3-5 ml of the PRP was injected into the ovaries under transvaginal ultrasound guidance using a 30 cm single lumen 17G aspiration needles (COOK/Australia)	/
Simavli 2025	20ml	T-lab autologous PRP kit (T-Biotechnology Laboratory, Bursa, Turkey) and centrifugation, following the manufacturer’s instructions	not mentioned	Using a 17 G and 35 cm single lumen needle and transvaginal ultra sound for guiding, PRP was injected transvaginally into at least one ovary	After the completion of the menstrual cycle, ten days elapsed
